# Supplementary material for: Physical inactivity among corporate bank workers in Accra, Ghana: Implications for health promotion
Source: PLoS One. 2023 May 11;18(5):e0277994. doi: 10.1371/journal.pone.0277994 (PMC10174574; doi:10.1371/journal.pone.0277994)
Supplement: S1 File — (XLSX) [file pone.0277994.s001.xlsx]

## Sheet: Sheet1
bank	ParticipantsId	Consent	Language	SexM=0F=1	Ageinyears	Yearsworkedinbank	CardiovascularEvents	Yearspentinsch	WorkActivityVig	Daysdoneinawk	Minsdone	WorkActivityMod	Daysdoneinawk	Minsdone	total	METwork	Patravel 1=Y. 0=N	Daysinawkdone	Minsdone	totaltravel	travelMET	PArecreationalV1=y.0=N	Daysinawkdone	Minsdone	recreationalVMET	PArecreationalM	Daysinawkdone	Minsdone	recreationM	recreationMMET	totreceationMET	TotalVwkly	TotalMdly	Totalcombine	MET	PIAC	SendentaryB
3	01	Yes	English	Female	53	18	0	18	0			0					0					0				0						0	0	0		1	10
3	02	Yes	English	Male	43	11	0	22	0			0					0					0				1	1	30	30	120	120	0	30	30	120	1	7
3	03	Yes	English	Male	47	20	0	17	0			0					0					0				0						0	0	0		1	8
3	04	Yes	English	Female	54	30	0	18	0			0					0					0				1	3	30	90	360	360	0	90	90	360	1	8
3	05	Yes	English	Male	60	18	0	19	0			0					0					0				1	1	90	90	360	360	0	90	90	360	1	6
3	06	Yes	English	Male	44	7	0	30	0			0					0					0				1	1	60	60	240	240	0	60	60	240	1	9
3	07	Yes	English	Female	60	3	0	20	0			0					0					0				1	4	40	160	640	640	0	160	160	640	0	5
3	08	Yes	English	Male	36	12	0	25	0			0					0					0				1	2	90	180	720	720	0	180	180	720	0	8
3	09	Yes	English	Female	42	13	0	18	0			0					0					0				1	2	30	60	240	240	0	60	60	240	1	8
3	010	Yes	English	Female	47	15	0	16	0			1	2	15	30	120	0					0				0						0	30	30	120	1	9
3	011	Yes	English	Female	42	10	0	16	0			0					0					0				0						0	0	0		1	5
3	012	Yes	English	Female	39	8	0	18	0			1	2	20	40	160	0					0				1	1	60	60	240	240	0	100	100	400	1	10
3	013	Yes	English	Male	43	16	0	16	0			0					0					0				1	1	30	30	120	120	0	30	30	120	1	9
3	014	Yes	English	Male	37	13	0	19	0			0					0					0				1	1	60	60	240	240	0	60	60	240	1	10
3	015	Yes	English	Male	33	5	0	16	0			0					0					0				1	2	60	120	480	480	0	120	120	480	1	12
3	016	Yes	English	Male	42	13	0	16	0			0					0					0				1	2	45	90	360	360	0	90	90	360	1	6
3	017	Yes	English	Female	32	4	0	16	0			1	1	20	20	80	0					0				0						0	20	20	80	1	7
3	018	Yes	English	Female	36	9	0	18	0			0					0					0				0						0	0	0		1	10
3	019	Yes	English	Male	37	10	0	16	0			0					0					0				0						0	0	0		1	12
3	020	Yes	English	Female	36	10	0	16	0			0					0					0				1	1	60	60	240	240	0	60	60	240	1	9
3	021	Yes	English	Female	36	7	0	18	0			1	2	30	60	240	0					0				0						0	60	60	240	1	10
3	022	Yes	English	Male	39	10	0	15	0			0					0					0				0						0	0	0		1	14
3	023	Yes	English	Male	41	11	0	17	0			0					0					0				1	2	30	60	240	240	0	60	60	240	1	12
3	024	Yes	English	Male	30	11	0	20	0			0					0					0				1	4	45	180	720	720	0	180	180	720	0	9
3	025	Yes	English	Female	33	5	0	16	0			0					0					0				1	3	15	45	180	180	0	45	45	180	1	7
3	026	Yes	English	Female	40	15	0	16	0			1	2	60	120	480	1	1	45	45	180	0				0						0	165	165	660	0	12
3	027	Yes	English	Female	29	3	0	16	0			1	1	60	60	240	0					0				0						0	60	60	240	1	11
3	028	Yes	English	Male	30	3	0	15	0			0					0					0				1	5	50	250	1000	1000	0	250	250	1000	0	8
3	029	Yes	English	Male	33	5	0	16	0			0					0					0				0						0	0	0		1	10
3	030	Yes	English	Female	50	11	0	18	0			0					0					0				0						0	0	0		1	7
3	031	Yes	English	Female	39	13	0	16	0			0					0					0				1	3	30	90	360	360	0	90	90	360	1	8
3	032	Yes	English	Female	50	14	0	18	0			0					0					0				0						0	0	0		1	10
3	033	Yes	English	Male	37	10	0	18	0			0					0					0				1	1	30	30	120	120	0	30	30	120	1	7
3	034	Yes	English	Female	31	4	0	16	0			1	1	45	45	180	1	1	30	30	120	0				0						0	75	75	300	1	7
3	035	Yes	English	Female	37	7	0	18	0			1	1	60	60	240	0					0				0						0	60	60	240	1	9
3	036	Yes	English	Male	35	8	0	15	0			0					0					0				0						0	0	0		1	6
3	037	Yes	English	Female	27	3	0	16	0			0					1	1	60	60	240	0				1	3	30	90	360	360	0	150	150	600	0	11
3	038	Yes	English	Male	40	12	0	18	0			0					0					0				0						0	0	0		1	8
3	039	Yes	English	Male	26	2	0	16	0			0					1	5	30	150	600	0				0						0	150	150	600	0	8
3	040	Yes	English	Female	37	9	0	18	0			0					1	1	30	30	120	0				1	1	60	60	240	240	0	90	90	360	1	9
3	041	Yes	English	Female	38	12	0	18	0			0					0					0				1	3	30	90	360	360	0	90	90	360	1	10
3	042	Yes	English	Male	43	18	0	19	0			0					0					0				0						0	0	0		1	14
3	043	Yes	English	Male	37	7	0	16	0			0					0					0				1	2	10	20	80	80	0	20	20	80	1	8
3	044	Yes	English	Male	30	3	0	16	0			0					1	5	30	150	600	0				0						0	150	150	600	0	9
4	045	Yes	English	Female	28	3	0	17	0			1	1	45	45	180	1	5	30	150	600	0				0						0	195	195	780	0	12
4	046	Yes	English	Male	41	10	0	18	0			1	5	20	100	400	0					0				1	1	30	30	120	120	0	130	130	520	1	7
4	047	Yes	English	Female	38	10	0	17	0			0					0					0				1	2	30	60	240	240	0	60	60	240	1	10
4	048	Yes	English	Male	40	9	0	18	0			0					0					0				1	5	10	50	200	200	0	50	50	200	1	8
4	049	Yes	English	Female	33	5	0	21	0			1	1	45	45	180	0					0				0						0	45	45	180	1	6
4	050	Yes	English	Male	35	8	0	18	0			0					0					0				1	4	30	120	480	480	0	120	120	480	1	11
4	051	Yes	English	Male	38	10	0	17	0			0					0					0				1	5	40	200	800	800	0	200	200	800	0	8
4	052	Yes	English	Female	31	9	0	19	0			0					1	5	10	50	200	0				0						0	50	50	200	1	8
4	053	Yes	English	Male	29	9	0	16	0			0					0					0				0						0	0	0		1	6
4	054	Yes	English	Male	38	7	0	17	0			0					0					0				1	1	45	45	180	180	0	45	45	180	1	7
4	055	Yes	English	Female	27	2	0	16	0			0					1	1	45	45	180	0				0						0	45	45	180	1	7
4	056	Yes	English	Male	35	9	0	18	0			0					0					0				0						0	0	0		1	7
4	057	Yes	English	Male	36	10	0	16	0			0					1	5	15	75	300	0				0						0	75	75	300	1	8
4	058	Yes	English	Female	32	10	0	18	0			1	6	30	180	720	0					0				1	2	15	30	120	120	0	210	210	840	0	9
4	059	Yes	English	Male	32	5	0	16	0			0					0					0				0						0	0	0		1	7
4	060	Yes	English	Female	41	13	0	18	0			0					0					0				1	5	10	50	200	200	0	50	50	200	1	5
4	061	Yes	English	Male	39	10	0	18	0			0					0					0				0						0	0	0		1	8
4	062	Yes	English	Female	48	21	0	20	0			0					0					0				1	5	30	150	600	600	0	150	150	600	0	6
4	063	Yes	English	Male	52	18	0	18	0			0					0					0				1	1	30	30	120	120	0	30	30	120	1	6
4	064	Yes	English	Female	30	4	0	18	0			1	2	45	90	360	1	1	60	60	240	0				0						0	150	150	600	0	12
4	065	Yes	English	Female	28	4	0	18	0			0					0					0				1	3	20	60	240	240	0	60	60	240	1	8
4	066	Yes	English	Male	42	15	0	18	0			0					0					0				1	2	30	60	240	240	0	60	60	240	1	9
4	067	Yes	English	Female	33	10	0	16	0			1	1	60	60	240	1	2	15	30	120	0				1	2	10	20	80	80	0	110	110	440	1	8
4	068	Yes	English	Female	33	9	0	16	0			1	1	60	60	240	1	5	60	300	1200	0				0						0	300	300	1200	0	10
4	069	Yes	English	Female	28	3	0	17	0			1	7	15	105	420	1	5	10	50	200	0				0						0	155	155	620	0	11
4	070	Yes	English	Male	39	8	0	17	0			1	1	45	45	180	0					0				0						0	45	45	180	1	9
4	071	Yes	English	Female	35	6	0	17	0			0					0					0				1	3	30	90	360	360	0	90	90	360	1	7
4	072	Yes	English	Male	32	6	0	22	0			0					0					1	1	60	480	1	3	40	120	480	960	60	120	240	960	0	7
4	073	Yes	English	Male	33	11	0	21	0			0					0					0				0						0	0	0		1	7
4	074	Yes	English	Female	38	7	0	18	0			0					0					0				1	3	30	90	360	360	0	90	90	360	1	8
4	075	Yes	English	Male	52	31	0	21	0			0					0					0				0						0	0	0		1	12
4	076	Yes	English	Male	42	16	0	20	0			0					0					0				1	1	60	60	240	240	0	60	60	240	1	10
4	077	Yes	English	Female	36	12	0	18	0			0					1	1	30	30	120	0				0						0	30	30	120	1	8
4	078	Yes	English	Male	55	30	0	17	0			0					0					0				0						0	0	0		1	10
4	079	Yes	English	Male	46	16	0	21	0			0					0					0				1	3	30	90	360	360	0	90	90	360	1	10
4	080	Yes	English	Male	47	10	0	19	0			0					0					0				1	2	45	90	360	360	0	90	90	360	1	9
4	081	Yes	English	Male	38	4	0	16	0			0					0					0				1	5	30	150	600	600	0	150	150	600	0	6
4	082	Yes	English	Male	42	13	0	18	0			0					0					0				0						0	0	0		1	10
4	083	Yes	English	Male	32	7	0	21	0			0					0					0				1	1	30	30	120	120	0	30	30	120	1	7
4	084	Yes	English	Female	29	3	0	16	0			1	1	60	60	240	1	5	30	150	600	0				1	1	10	10	40	40	0	220	220	880	0	6
4	085	Yes	English	Male	38	5	0	16	0			0					0					0				0						0	0	0		1	9
4	086	Yes	English	Male	46	17	0	16	0			0					0					0				0						0	0	0		1	8
4	087	Yes	English	Female	32	4	0	16	0			1	1	60	60	240	0					0				0						0	60	60	240	1	8
4	088	Yes	English	Male	27	2	0	16	0			0					0					0				1	1	60	60	240	240	0	60	60	240	1	7
1	089	Yes	English	Male	46	16	0	23	0			0					0					0				1	5	30	150	600	600	0	150	150	600	1	7
1	090	Yes	English	Male	42	16	0	17	0			0					1	7	15	105	420	0				0						0	105	105	420	1	14
1	091	Yes	English	Female	36	4	0	16	0			1	3	45	135	540	0					0				0						0	135	135	540	1	14
1	092	Yes	English	Male	39	17	0	16	0			0					0					0				1	5	10	50	200	200	0	50	50	200	1	8
1	093	Yes	English	Female	55	34	0	18	0			0					0					0				1	5	30	150	600	600	0	150	150	600	0	9
1	094	Yes	English	Female	56	35	0	18	0			0					0					0				1	1	60	60	240	240	0	60	60	240	1	10
1	095	Yes	English	Female	55	32	0	17	0			0					0					0				1	5	10	50	200	200	0	50	50	200	1	7
1	096	Yes	English	Male	38	10	0	18	0			0					0					0				1	1	60	60	240	240	0	60	60	240	1	8
1	097	Yes	English	Male	43	11	0	19	0			0					0					0				1	2	60	120	480	480	0	120	120	480	1	12
1	098	Yes	English	Male	47	23	0	17	0			0					0					0				1	1	30	30	120	120	0	30	30	120	1	6
1	099	Yes	English	Male	42	14	0	18	0			0					0					0				0						0	0	0		1	10
1	100	Yes	English	Female	43	10	0	17	0			0					0					0				1	2	30	60	240	240	0	60	60	240	1	8
1	101	Yes	English	Male	34	11	0	18	0			0					0					0				1	1	45	45	180	180	0	45	45	180	1	8
1	102	Yes	English	Male	40	9	0	17	0			0					0					0				1	7	25	175	700	700	0	175	175	700	0	8
1	103	Yes	English	Male	58	32	0	19	0			0					0					0				0						0	0	0		1	10
1	104	Yes	English	Male	36	10	0	16	0			0					0					0				1	1	60	60	240	240	0	60	60	240	1	8
1	105	Yes	English	Female	47	10	0	20	0			0					0					0				1	1	20	20	80	80	0	20	20	80	1	9
1	106	Yes	English	Female	42	9	0	20	0			0					0					0				1	1	40	40	160	160	0	40	40	160	1	7
1	107	Yes	English	Male	54	32	0	17	0			0					1	2	10	20	80	0				1	1	20	20	80	80	0	40	40	160	1	14
1	108	Yes	English	Male	45	17	0	16	0			0					0					0				1	1	45	45	180	180	0	45	45	180	1	7
1	109	Yes	English	Female	46	24	0	23	0			0					0					0				0						0	0	0		1	8
1	110	Yes	English	Male	28	2	0	15	0			0					1	6	30	180	720	0				0						0	180	180	720	0	8
1	111	Yes	English	Male	36	9	0	28	0			0					0					0				1	1	120	120	480	480	0	120	120	480	1	7
1	112	Yes	English	Female	40	11	0	18	0			1	1	45	45	180	0					0				0						0	45	45	180	1	11
1	113	Yes	English	Female	40	10	0	16	0			0					0					0				0						0	0	0		1	5
1	114	Yes	English	Female	39	10	0	19	0			0		45			0					0				0						0	0	0		1	7
1	115	Yes	English	Female	35	9	0	16	0			0					1	5	20	100	400	0				0						0	100	100	400	1	7
1	116	Yes	English	Male	33	6	0	16	0			0					0					0				1	1	60	60	240	240	0	60	60	240	1	8
1	117	Yes	English	Female	26	2	0	16	0			1	1	30	30	120	1	5	50	250	1000	0				0						0	280	280	1120	0	6
1	118	Yes	English	Male	42	17	0	19	0			0					0					0				0						0	0	0		1	10
1	119	Yes	English	Male	56	31	0	19	0			0					0					0				0						0	0	0		1	8
1	120	Yes	English	Male	54	32	0	22	0			0	1				0					0				0						0	0	0		1	10
1	121	Yes	English	Male	30	3	0	16	0			0					0					1	1	30	240	0					240	30	0	60	240	1	8
1	122	Yes	English	Male	36	10	0	20	0			0					0					0				1	2	60	120	480	480	0	120	120	480	1	12
1	123	Yes	English	Male	47	14	0	18	0			0					0					0				0						0	0	0		1	5
1	124	Yes	English	Male	34	7	0	16	0			0					0					0				0						0	0	0		1	8
1	125	Yes	English	Female	48	15	0	16	0			0					0					0				1	1	10	10	40	40	0	10	10	40	1	7
1	126	Yes	English	Female	40	12	0	16	0			1	1	30	30	120	0					0				0						0	30	30	120	1	8
1	127	Yes	English	Female	54	20	0	21	0			0					0					0				0						0	0	0		1	6
1	128	Yes	English	Female	37	8	0	16	0			1	1	60	60	240	0					0				0						0	60	60	240	1	7
1	129	Yes	English	Female	40	12	0	15	0			1	1	30	30	120	0					0				0						0	30	30	120	1	8
1	130	Yes	English	Male	47	17	0	16	0			0					0					0				1	1	45	45	180	180	0	45	45	180	1	10
1	131	Yes	English	Female	33	5	0	16	0			1	1	45	45	180	0					0				0						0	45	45	180	1	8
1	132	Yes	English	Male	40	12	0	18	0			0					0					0				0						0	0	0		1	8
1	133	Yes	English	Female	33	6	0	16	0			1	1	60	60	240	0					0				0						0	60	60	240	1	9
2	134	Yes	English	Male	39	13	0	20	0			0					0					0				1	2	30	60	240	240	0	60	60	240	1	7
2	135	Yes	English	Female	53	23	0	18	0			0					0					0				1	2	30	60	240	240	0	60	60	240	1	7
2	136	Yes	English	Male	34	8	0	20	0			0					0					0				1	3	30	90	360	360	0	90	90	360	1	8
2	137	Yes	English	Male	31	3	0	15	0			0					0					0				0						0	0	0		1	12
2	138	Yes	English	Male	40	13	0	20	0			0					0					0				1	2	90	180	720	720	0	180	180	720	0	10
2	139	Yes	English	Female	57	34	0	17	0			0					1	1	30	30	120	0				1	1	60	60	240	240	0	90	90	360	1	8
2	140	Yes	English	Male	32	8	0	16	0			0					0					0				1	1	30	30	120	120	0	30	30	120	1	6
2	141	Yes	English	Female	32	8	0	19	0			1	1	60	60	240	1	1	45	45	180	0				0						0	105	105	420	1	7
2	142	Yes	English	Female	28	3	0	18	0			1	1	45	45	180	1	5	30	150	600	0				0						0	195	195	780	0	8
2	143	Yes	English	Female	59	35	0	16	0			0					0					0				1	3	30	90	360	360	0	90	90	360	1	9
2	144	Yes	English	Female	58	31	0	20	0			0					0					0				1	2	30	60	240	240	0	60	60	240	1	14
2	145	Yes	English	Male	55	31	0	18	0			0					0					0				0						0	0	0		1	12
2	146	Yes	English	Male	44	10	0	18	0			0					0					0				1	3	60	180	720	720	0	180	180	720	0	12
2	147	Yes	English	Male	34	2	0	20	0			0					0					0				1	2	30	60	240	240	0	60	60	240	1	6
2	148	Yes	English	Female	42	17	0	20	0			0					0					0				1	1	30	30	120	120	0	30	30	120	1	7
2	149	Yes	English	Female	36	3	0	16	0			0					0					0				1	4	40	160	640	640	160	640	160	640	1	8
2	150	Yes	English	Male	41	14	0	17	0			0					0					0				1	1	30	30	120	120	0	30	30	120	1	10
2	151	Yes	English	Female	49	23	0	20	0			0					0					0				0						0	0	0		1	6
2	152	Yes	English	Female	52	15	0	16	0			0					0					0				0						0	0	0		1	8
2	153	Yes	English	Female	51	11	0	19	0			0					0					0				1	2	30	60	240	240	0	60	60	240	1	9
2	154	Yes	English	Male	54	11	0	17	0			0					0					0				0						0	0	0		1	14
2	155	Yes	English	Female	48	16	0	19	0			0					0					0				0						0	0	0		1	9
2	156	Yes	English	Female	32	5	0	16	0			1	1	30	30	120	0					0				0						0	30	30	120	1	8
2	157	Yes	English	Female	45	18	0	18	0			0					0					0				1	5	15	75	300	300	0	75	75	300	1	9
2	158	Yes	English	Male	37	14	0	18	0			0					0					0				1	1	45	45	180	180	0	45	45	180	1	10
2	159	Yes	English	Female	43	18	0	18	0			0					0					0				1	1	30	30	120	120	0	30	30	120	1	12
2	160	Yes	English	Male	40	8	0	18	0			0					0					0				1	3	30	90	360	360	0	90	90	360	1	7
2	161	Yes	English	Male	48	12	0	22	0			0					0					0				1	1	60	60	240	240	0	60	60	240	1	6
2	162	Yes	English	Male	44	12	0	16	0			0					0					0				1	1	10	10	40	40	0	10	10	40	1	9
2	163	Yes	English	Male	31	5	0	15	0			0					1	7	20	140	560	0				1	3	10	30	120	120	0	170	170	680	0	8
2	164	Yes	English	Male	43	13	0	20	0			0					0					0				1	3	30	90	360	360	0	90	90	360	1	7
2	165	Yes	English	Male	55	24	0	22	0			0					0					0				1	4	60	240	960	960	0	240	240	960	0	9
2	166	Yes	English	Male	36	12	0	20	0			0					0					0				1	5	10	50	200	200	0	50	50	200	1	7
2	167	Yes	English	Female	57	37	0	17	0			0					1	1	60	60	240	0				0						0	60	60	240	1	7
2	168	Yes	English	Male	48	18	0	21	0			0					0					0				1	3	45	135	540	540	0	135	135	540	1	12
2	169	Yes	English	Female	39	2	0	23	0			1	2	60	120	480	0					0				1	2	30	60	240	240	0	180	180	720	0	7
2	170	Yes	English	Male	39	8	0	16	0			0					0					0				1	1	60	60	240	240	0	60	60	240	1	8
2	171	Yes	English	Male	33	8	0	18	0			0					0					0				1	1	30	30	120	120	0	30	30	120	1	7
2	172	Yes	English	Male	37	10	0	18	0			0					0					0				1	1	60	60	240	240	0	60	60	240	1	7
2	173	Yes	English	Male	33	8	0	16	0			0					0					0				1	3	30	90	360	360	0	90	90	360	1	6
2	174	Yes	English	Female	42	21	0	17	0			0					0					0				1	3	30	90	360	360	0	90	90	360	1	7
2	175	Yes	English	Female	42	17	0	16	0			0		30			0					0				1	4	40	160	640	640	0	160	160	640	0	7
2	176	Yes	English	Female	35	9	0	22	0			0					1	1	60	60	240	0				1	3	30	90	360	360	0	150	150	600	0	10
2	177	Yes	English	Male	41	13	0	18	0			0					0					0				1	1	60	60	240	240	0	60	60	240	1	8
2	178	Yes	English	Male	40	12	0	18	0			0					0					0				1	4	40	160	640	640	0	160	160	640	0	8
5	179	Yes	English	Male	36	9	0	16	0			0					0					0				0						0	0	0		1	8
5	180	Yes	English	Male	36	11	0	16	0			0					0					0				0						0	0	0		1	9
5	181	Yes	English	Male	41	12	0	18	0			0					0					0				1	1	30	30	120	120	0	30	30	120	1	6
5	182	Yes	English	Male	55	32	0	20	0			0					0					0				0						0	0	0		1	11
5	183	Yes	English	Female	35	7	0	16	0			1	1	20	20	80	0					0				0						0	20	20	80	1	8
5	184	Yes	English	Male	38	11	0	18	0			0					0					0				0						0	0	0		1	7
5	185	Yes	English	Female	37	5	0	16	0			0					0					0				1	3	60	180	720	720	0	180	180	720	0	8
5	186	Yes	English	Male	42	3	0	18	0			0					0					0				1	1	90	90	360	360	0	90	90	360	1	6
5	187	Yes	English	Male	35	8	0	16	0			0					0					0				1	1	30	30	120	120	0	30	30	120	1	10
5	188	Yes	English	Male	37	10	0	18	0			0					0					0				1	2	30	60	240	240	0	60	60	240	1	6
5	189	Yes	English	Female	36	6	0	16	0			0					0					0				0						0	0	0		1	13
5	190	Yes	English	Male	56	34	0	21	0			0					0					0				1	2	30	60	240	240	0	60	60	240	1	10
5	191	Yes	English	Male	44	3	0	17	0			0					0					0				1	2	60	120	480	480	0	120	120	480	1	11
5	192	Yes	English	Female	33	3	0	16	0			0					0					0				0						0	0	0		1	11
5	193	Yes	English	Male	39	11	0	18	0			0					0					1	1	30	240	1	3	30	90	360	600	30	90	150	600	0	7
5	194	Yes	English	Male	28	2	0	16	0			0					1	5	35	175	700	0				1	1	20	20	80	80	0	195	195	780	0	10
5	195	Yes	English	Male	36	7	0	18	0			0					0					0				0						0	0	0		1	10
5	196	Yes	English	Male	37	9	0	16	0			0					0					0				0						0	0	0		1	10
5	197	Yes	English	Male	39	12	0	16	0			0					0					0				1	3	25	75	300	300	0	75	75	300	1	10
5	198	Yes	English	Female	29	2	0	16	0			1	1	60	60	240	1	5	20	100	400	0				1	1	20	20	80	80	0	180	180	720	0	8
5	199	Yes	English	Female	43	17	0	18	0			0					0					0				1	2	15	30	120	120	0	30	30	120	1	13
5	200	Yes	English	Male	40	8	0	16	0			0					0					0				1	5	20	100	400	400	0	100	100	400	1	8
5	201	Yes	English	Male	39	10	0	20	0			0					0					0				0						0	0	0		1	13
5	202	Yes	English	Male	39	11	0	16	0			0					0					0				1	1	60	60	240	240	60	240	60	240	1	6
5	203	Yes	English	Female	36	11	0	18	0			0					0					0				0						0	0	0		1	12
5	204	Yes	English	Male	49	14	0	16	0			0					0					0				0						0	0	0		1	12
5	205	Yes	English	Male	44	10	0	18	0			0					0					0				1	1	90	90	360	360	0	90	90	360	1	9
5	206	Yes	English	Female	47	19	0	17	0			0					0					0				0						0	0	0		1	8
5	207	Yes	English	Male	40	15	0	18	0			0					0					0				0						0	0	0		1	8
5	208	Yes	English	Female	36	11	0	18	0			0					0					0				1	2	60	120	480	480	0	120	120	480	1	7
5	209	Yes	English	Female	47	15	0	18	0			0					0					0				1	5	15	75	300	300	0	75	75	300	1	12
5	210	Yes	English	Female	46	11	0	19	0			1	1	60	60	240	0					0				1	2	90	180	720	720	0	240	240	960	0	8
5	211	Yes	English	Female	36	11	0	18	0			0					0					0				1	3	30	90	360	360	0	90	90	360	1	8
5	212	Yes	English	Female	29	5	0	16	0			1	1	60	60	240	1	5	40	200	800	0				0						0	260	260	1040	0	11
5	213	Yes	English	Male	38	11	0	16	0			0					0					0				0						0	0	0		1	7
5	214	Yes	English	Male	53	27	0	21	0			0					0					0				1	5	30	150	600	600	0	150	150	600	0	8
5	215	Yes	English	Male	34	4	0	19	0			0					0					0				1	1	60	60	240	240	0	60	60	240	1	11
5	216	Yes	English	Male	34	3	0	20	0			0					0					0				1	3	15	45	180	180	0	45	45	180	1	12
5	217	Yes	English	Female	36	11	0	18	0			0					0					0				1	2	45	90	360	360	0	90	90	360	1	10
5	218	Yes	English	Male	37	11	0	18	0			0					0					0				1	1	45	45	180	180	0	45	45	180	1	8
5	219	Yes	English	Female	33	5	0	16	0			1	6	45	270	1080	1	1	30	30	120	0				0						0	300	300	1200	0	11
																	219
